# Supplementary material for: Genomic analysis of respiratory syncytial virus infections in households and utility in inferring who infects the infant
Source: Sci Rep. 2019 Jul 11;9:10076. doi: 10.1038/s41598-019-46509-w (PMC6624209; doi:10.1038/s41598-019-46509-w)
Supplement: Supplementary file 2 — Dataset 1 [file 41598_2019_46509_MOESM2_ESM.xlsx]

## Sheet: all_genomic+epidata
household_id	subject_id	age_group	sampledate	tree_id	rsva	rsvb	group	total_reads	qc_reads	rsv_readsmapped	genome_length	coverage	genbank_acc_no	sra_accession	miseq_id	clade/subclade	sex	inschool	household_size	urti_symptoms
6	601	Infant	2010-03-11	601_11-Mar-2010	0	22.9801	B	613330	586188	630268	14994	5422.47	MH594455	ERR331023	10140_3	IIb	female	no	6	no
6	601	Infant	2010-04-06	601_06-Apr-2010	0	28.0668	B	582379	558377	643139	14994	5533.21	MH594452	ERR331026	10140_6	IIb	female	no	6	no
6	601	Infant	2010-04-09	601_09-Apr-2010	0	21.3012	B	605227	578734	643194	14994	5533.68	MH594453	ERR331027	10140_7	IIb	female	no	6	no
6	601	Infant	2010-05-10	601_10-May-2010	0	20.6439	B	675167	650208	816623	14994	7025.77	MH594454	ERR331029	10140_9	IIb	female	no	6	no
6	601	Infant	2010-04-12	601_12-Apr-2010	0	27.8467	B	624824	587645	521439	14994	4486.17	MH594456	ERR331028	10140_8	IIb	female	no	6	yes
6	601	Infant	2010-03-17	601_17-Mar-2010	0	29.0238	B	526828	491237	299065	14993	2573.16	MH594457	ERR331025	10140_5	IIb	female	no	6	yes
6	601	Infant	2010-04-19	601_19-Apr-2010	0	31.7127	B	974258	699233	49	1412	4.48	MH594458	ERR376444	10911_11		female	no	6	yes
6	601	Infant	2010-04-22	601_22-Apr-2010	0	31.3308	B	913713	780938	3487	5703	78.87	MH594459	ERR376445	10911_12		female	no	6	yes
6	603	School-aged	2010-03-11	603_11-Mar-2010	0	22.8258	B	609053	581634	710053	14994	6108.9	MH594460	ERR331022	10140_2	IIb	female	yes	6	no
6	603	School-aged	2010-03-14	603_14-Mar-2010	0	24.9916	B	608445	580527	552599	14994	4754.25	MH594461	ERR331024	10140_4	IIb	female	yes	6	no
12	1201	Infant	2010-02-01	1201_01-Feb-2010	0	26.5276	B	607914	585314	375536	14995	3230.69	MH594350	ERR331032	10140_12	IIa	male	no	20	no
12	1201	Infant	2010-01-28	1201_28-Jan-2010	0	27.1542	B	589242	566630	576651	14995	4960.85	MH594352	ERR331031	10140_11	IIa	male	no	20	yes
12	1202	Toddler	2010-02-01	1202_01-Feb-2010	0	17.7778	B	616233	584062	506655	14995	4358.69	MH594353	ERR326303	10055_59	IIa	male	no	20	no
12	1203	Toddler	2010-02-01	1203_01-Feb-2010	33.68	20.07	B	668024	634208	354307	14995	3048.06	MH594355	ERR326304	10055_60	IIa	male	no	20	yes
12	1206	Preschooler	2010-01-25	1206_25-Jan-2010	0	26.7617	B	1002655	930666	343484	14942	2965.43	MH594359	ERR381719	10899_33	IIa	male	yes	20	no
12	1201	Infant	2010-01-21	1201_21-Jan-2010	0	31.8235	B	1151543	1071303	83197	9717	1104.5	MH594351	ERR376430	10902_27		male	no	20	no
12	1202	Toddler	2010-02-04	1202_04-Feb-2010	0	29.5707	B	624525	589440	236722	13027	2344.14	MH594354	ERR326305	10055_61		male	no	20	yes
12	1203	Toddler	2010-01-28	1203_28-Jan-2010	0	30.8046	B	895346	793178	17862	4696	490.67	MH594356	ERR376448	10911_15		male	no	20	no
12	1205	Preschooler	2010-02-08	1205_08-Feb-2010	0	31.4975	B	1144359	1037437	96936	7596	1646.23	MH594357	ERR376420	10902_17		female	no	20	no
12	1206	Preschooler	2010-01-21	1206_21-Jan-2010	0	19.6508	B	635763	615661	679383	11178	7840.44	MH594358	ERR331030	10140_10		male	yes	20	no
12	1207	School-aged	2010-01-21	1207_21-Jan-2010	0	33.688	B	1072919	976724	7991	7216	142.85	MH594360	ERR376431	10902_28		female	yes	20	no
17	1701	Infant	2010-03-08	1701_08-Mar-2010	0	20.0828	B	548277	527662	363957	14981	3134	MH594362	ERR331034	10140_14	Ib	female	no	5	yes
17	1702	School-aged	2010-03-22	1702_22-Mar-2010	0	26.9858	B	667111	634633	370236	14998	3184.45	MH594365	ERR331005	10139_17	Ib	male	yes	5	no
17	1702	School-aged	2010-03-25	1702_25-Mar-2010	0	29.3734	B	592695	557226	117043	14562	1036.85	MH594366	ERR331006	10139_18	Ib	male	yes	5	no
17	1701	Infant	2010-04-05	1701_05-Apr-2010	0	28.6263	B	465721	444919	291369	12464	3015.61	MH594361	ERR331008	10139_20		female	no	5	no
17	1701	Infant	2010-03-11	1701_11-Mar-2010	0	22.8418	B	564755	533371	227782	12376	2374.26	MH594363	ERR331035	10140_15		female	no	5	yes
17	1701	Infant	2010-03-25	1701_25-Mar-2010	0	33.7762	B	957808	796457	59136	7913	964.05	MH594364	ERR376434	10911_1		female	no	5	yes
18	1802	Preschooler	2010-02-09	1802_09-Feb-2010	0	20.6634	B	505368	486433	565716	14995	4866.78	MH594367	ERR331009	10139_21	IIa	male	no	8	no
18	1802	Preschooler	2010-02-12	1802_12-Feb-2010	0	23.3062	B	556143	534118	363940	14473	3243.85	MH594368	ERR331011	10139_23	IIa	male	no	8	no
18	1803	School-aged	2010-02-09	1803_09-Feb-2010	0	28.8244	B	523267	502395	417666	14995	3593.13	MH594369	ERR331010	10139_22	IIa	female	yes	8	no
18	1803	School-aged	2010-02-12	1803_12-Feb-2010	0	24.8334	B	498872	481891	559459	14995	4812.95	MH594370	ERR331012	10139_24	IIa	female	yes	8	no
19	1901	Infant	2010-03-02	1901_02-Mar-2010	34.4954	15.4199	B	632720	609505	585706	14998	5037.74	MH594371	ERR331017	10139_29	Ib	male	no	14	yes
19	1901	Infant	2010-03-04	1901_04-Mar-2010	0	19.1644	B	696477	661937	722895	14442	6457.1	MH594372	ERR331039	10153_35	Ib	male	no	14	yes
19	1902	Preschooler	2010-03-01	1902_01-Mar-2010	0	17.7905	B	579228	557457	663478	14998	5706.67	MH594373	ERR331016	10139_28	Ib	male	no	14	yes
19	1902	Preschooler	2010-03-04	1902_04-Mar-2010	0	23.9828	B	602178	576550	657594	14998	5656.06	MH594374	ERR331020	10139_32	Ib	male	no	14	yes
19	1902	Preschooler	2010-03-08	1902_08-Mar-2010	0	27.1218	B	744930	706304	335488	14998	2885.58	MH594375	ERR331037	10153_33	Ib	male	no	14	no
19	1902	Preschooler	2010-02-28	1902_28-Feb-2010	0	17.3723	B	608156	586823	661638	14998	5690.85	MH594376	ERR331014	10139_26	Ib	male	no	14	no
19	1904	School-aged	2010-03-09	1904_09-Mar-2010	0	23.4663	B	610910	581580	688379	14998	5920.85	MH594378	ERR331038	10153_34	Ib	female	yes	14	yes
19	1904	School-aged	2010-03-11	1904_11-Mar-2010	0	28.3261	B	543402	520262	102860	14930	888.74	MH594379	ERR331041	10153_37	Ib	female	yes	14	yes
19	1907	School-aged	2010-03-15	1907_15-Mar-2010	0	27.8668	B	572258	534816	136838	14998	1176.96	MH594381	ERR331045	10153_41	Ib	female	yes	14	no
19	1908	Adolescent	2010-03-22	1908_22-Mar-2010	0	25.9664	B	616156	583194	371499	14998	3195.32	MH594382	ERR331048	10153_44	Ib	male	yes	14	no
19	1910	Adolescent	2010-03-18	1910_18-Mar-2010	0	20.3776	B	705540	673280	619100	14998	5324.97	MH594383	ERR331047	10153_43	Ib	female	yes	14	no
19	1911	Adult	2010-03-08	1911_08-Mar-2010	38.2881	27.9544	B	586307	546351	739111	14844	6423.16	MH594385	ERR331040	10153_36	Ib	female	no	14	no
19	1911	Adult	2010-03-11	1911_11-Mar-2010	35.9674	25.4044	B	684084	646391	646486	14998	5560.52	MH594386	ERR331042	10153_38	Ib	female	no	14	no
19	1912	Adult	2010-03-02	1912_02-Mar-2010	0	29.1771	B	563411	525527	543365	14996	4674.19	MH594387	ERR331018	10139_30	Ib	female	no	14	no
19	1912	Adult	2010-03-12	1912_12-Mar-2010	0	28.3247	B	588038	552484	154029	14875	1335.78	MH594388	ERR331044	10153_40	Ib	female	no	14	no
19	1913	Adult	2010-03-15	1913_15-Mar-2010	0	17.5327	B	697808	671761	653077	14998	5617.21	MH594389	ERR331046	10153_42	Ib	female	no	14	yes
19	1903	Preschooler	2010-04-20	1903_20-Apr-2010	0	32.8406	B	460424	427047	75862	12863	760.8	MH594377	ERR376405	10891_48		female	no	14	no
19	1907	School-aged	2010-03-12	1907_12-Mar-2010	0	29.1379	B	550814	517068	89701	13513	856.32	MH594380	ERR331043	10153_39		female	yes	14	yes
19	1911	Adult	2010-03-04	1911_04-Mar-2010	0	32.5264	B	945241	869504	88017	10422	1089.44	MH594384	ERR376423	10902_20		female	no	14	no
25	2501	Toddler	2010-04-02	2501_02-Apr-2010	0	14.4077	B	435544	403679	541916	15037	4649.01	MH594390	ERR303290	9466_32	IV	male	no	4	yes
25	2501	Toddler	2010-04-05	2501_05-Apr-2010	0	17.9112	B	896959	821978	995439	15037	8539.71	MH594391	ERR303283	9466_25	IV	male	no	4	yes
25	2501	Toddler	2010-04-08	2501_08-Apr-2010	0	26.4524	B	585032	529029	245055	14995	2108.18	MH594392	ERR303285	9466_27	IV	male	no	4	yes
25	2501	Toddler	2010-04-19	2501_19-Apr-2010	0	25.2306	B	497091	411957	427980	15001	3680.38	MH594393	ERR303288	9466_30	IV	male	no	4	yes
25	2501	Toddler	2010-04-22	2501_22-Apr-2010	0	26.0114	B	334625	278643	198698	14995	1709.37	MH594394	ERR303289	9466_31	IV	male	no	4	no
25	2502	Toddler	2010-04-02	2502_02-Apr-2010	0	18.0957	B	388084	351570	502545	15037	4311.25	MH594395	ERR303307	9697_1	IV	male	no	4	yes
25	2503	Adult	2010-04-08	2503_08-Apr-2010	0	22.2074	B	609142	565012	833993	15016	7164.7	MH594397	ERR303287	9466_29	IV	female	no	4	no
25	2504	Adult	2010-04-08	2504_08-Apr-2010	0	27.283	B	782436	672944	926126	15037	7945.09	MH594398	ERR303286	9466_28	IV	male	no	4	yes
25	2502	Toddler	2010-04-05	2502_05-Apr-2010	0	26.4383	B	444890	373699	205559	13666	1940.37	MH594396	ERR303284	9466_26		male	no	4	yes
26	2605	Adult	2010-03-18	2605_18-Mar-2010	20.1726	22.814	A	471319	459946	521402	11226	5991.52	MH594401	ERR323177	10014_39	Ia	female	no	5	no
26	2602	Toddler	2010-03-08	2602_08-Mar-2010	0	18.5653	B	621419	598576	355366	15036	3048.83	MH594399	ERR331051	10153_47	IV	male	yes	5	yes
26	2604	School-aged	2010-03-04	2604_04-Mar-2010	0	23.2711	B	604832	571916	511664	15037	4389.48	MH594400	ERR331050	10153_46	IV	female	yes	5	no
35	3501	Infant	2010-01-27	3501_27-Jan-2010	0	19.4699	B	1161218	1104035	915407	15016	7864.11	MH594402	ERR381718	10899_32	Ia	female	no	8	yes
35	3503	Preschooler	2010-01-27	3503_27-Jan-2010	0	33.247	B	899253	698453	113763	14590	1005.86	MH594403	ERR376437	10911_4	Ia	female	yes	8	yes
35	3505	School-aged	2010-02-17	3505_17-Feb-2010	0	31.6342	B	1180033	1078760	319276	14993	2747.06	MH594404	ERR323152	10002_78	Ia	female	yes	8	no
35	3508	Adult	2010-01-30	3508_30-Jan-2010	0	31.4264	B	1106711	1014656	89691	14698	787.19	MH594407	ERR376425	10902_22	Ia	female	no	8	no
35	3508	Adult	2010-02-06	3508_06-Feb-2010	0	29.7347	B	532591	477770	132790	12523	1367.88	MH594405	ERR326306	10055_62		female	no	8	no
35	3508	Adult	2010-02-10	3508_10-Feb-2010	0	32.447	B	795047	599149	130540	9814	1715.88	MH594406	ERR376439	10911_6		female	no	8	yes
38	3801	Infant	2010-03-01	3801_01-Mar-2010	0	25.3811	B	599954	573811	444049	14995	3820.09	MH594408	ERR323131	9926_89	Ia	female	no	23	yes
38	3801	Infant	2010-03-04	3801_04-Mar-2010	0	31.5128	B	861758	815946	122056	14953	1052.98	MH594409	ERR323136	9926_94	Ia	female	no	23	yes
38	3802	Preschooler	2010-02-23	3802_23-Feb-2010	0	23.1751	B	1058977	1016958	1132104	15036	9712.78	MH594410	ERR323125	9926_83	Ia	male	no	23	yes
38	3803	Preschooler	2010-02-14	3803_14-Feb-2010	0	21.5062	B	638813	604227	467719	14995	4023.72	MH594411	ERR326307	10055_63	Ia	female	yes	23	no
38	3803	Preschooler	2010-02-16	3803_16-Feb-2010	0	23.9539	B	844221	806511	886320	14995	7624.89	MH594412	ERR323153	10002_79	Ia	female	yes	23	yes
38	3803	Preschooler	2010-02-19	3803_19-Feb-2010	0	28.6529	B	706021	659911	230556	14930	1992.08	MH594413	ERR326277	10043_65	Ia	female	yes	23	no
38	3804	Preschooler	2010-02-23	3804_23-Feb-2010	0	24.2995	B	1048229	1003418	1127827	14997	9701.25	MH594414	ERR323127	9926_85	Ia	female	yes	23	yes
38	3804	Preschooler	2010-02-26	3804_26-Feb-2010	0	29.4316	B	821064	780332	406639	14962	3505.98	MH594415	ERR323130	9926_88	Ia	female	yes	23	yes
38	3805	School-aged	2010-02-16	3805_16-Feb-2010	0	20.7349	B	1531108	1463637	1834223	15030	15742.8	MH594416	ERR323154	10002_80	Ia	female	no	23	no
38	3805	School-aged	2010-02-19	3805_19-Feb-2010	0	28.0479	B	711367	669735	379801	14995	3267.38	MH594417	ERR323123	9926_81	Ia	female	no	23	no
38	3806	School-aged	2010-02-19	3806_19-Feb-2010	0	20.6518	B	1094115	1050875	1427914	15016	12267	MH594418	ERR323124	9926_82	Ia	male	yes	23	no
38	3806	School-aged	2010-02-23	3806_23-Feb-2010	0	22.6203	B	808397	772940	751193	14995	6462.41	MH594419	ERR323126	9926_84	Ia	male	yes	23	yes
38	3807	School-aged	2010-03-01	3807_01-Mar-2010	0	30.4367	B	666770	627393	154696	14916	1337.88	MH594420	ERR323132	9926_90	Ia	male	yes	23	yes
38	3808	School-aged	2010-03-08	3808_08-Mar-2010	0	23.767	B	648843	621578	741518	15017	6369.84	MH594421	ERR323135	9926_93	Ia	male	yes	23	no
38	3810	School-aged	2010-03-06	3810_06-Mar-2010	0	19.6083	B	575554	555884	727736	15023	6248.95	MH594422	ERR323137	9926_95	Ia	male	yes	23	no
38	3814	Adolescent	2010-03-01	3814_01-Mar-2010	0	23.1178	B	830531	798896	973619	15027	8358.08	MH594423	ERR323134	9926_92	Ia	male	no	23	yes
38	3814	Adolescent	2010-03-04	3814_04-Mar-2010	0	31.9144	B	952169	847662	83618	13772	783.24	MH594424	ERR376428	10902_25		male	no	23	yes
41	4108	Adult	2010-03-23	4108_23-Mar-2010	0	25.8537	B	889821	665364	139371	14976	1200.51	MH594429	ERR376435	10911_2	IIb	female	no	8	no
41	4101	Infant	2010-05-06	4101_06-May-2010	0	24.4802	B	490582	426101	288025	14959	2483.8	MH594425	ERR303326	9698_20	IV	female	no	8	no
41	4101	Infant	2010-04-12	4101_12-Apr-2010	0	18.9158	B	816136	739123	718248	14977	6186.42	MH594426	ERR303323	9698_17	IV	female	no	8	no
41	4102	Toddler	2010-04-19	4102_19-Apr-2010	0	20.1734	B	761276	657241	669531	14977	5766.81	MH594427	ERR359863	10589_18	IV	female	no	8	no
41	4102	Toddler	2010-04-22	4102_22-Apr-2010	0	24.6297	B	717691	621821	251115	14977	2162.91	MH594428	ERR359864	10589_19	IV	female	no	8	no
42	4202	Preschooler	2010-03-15	4202_15-Mar-2010	0	24.8954	B	697048	645964	403054	14994	3467.65	MH594435	ERR326284	10043_72	Ia	female	yes	6	yes
42	4201	Infant	2010-02-06	4201_06-Feb-2010	0	25.2415	B	777511	707308	484002	15017	4157.71	MH594430	ERR326281	10043_69	III	female	no	6	no
42	4201	Infant	2010-02-09	4201_09-Feb-2010	0	25.1898	B	843056	787358	255167	14968	2199.13	MH594431	ERR326282	10043_70	III	female	no	6	yes
42	4201	Infant	2010-01-16	4201_16-Jan-2010	0	18.8178	B	789530	747625	885933	15037	7600.28	MH594433	ERR326278	10043_66	III	female	no	6	no
42	4201	Infant	2010-02-12	4201_12-Feb-2010	0	30.6065	B	830480	776211	48866	9956	633.16	MH594432	ERR326283	10043_71		female	no	6	no
42	4201	Infant	2010-01-20	4201_20-Jan-2010	0	24.4701	B	763093	710460	226085	12778	2282.44	MH594434	ERR326279	10043_67		female	no	6	yes
45	4501	Infant	2010-05-03	4501_03-May-2010	0	22.4634	B	504586	319707	267953	14977	2307.93	MH594436	ERR303317	9697_11	IV	female	no	10	no
45	4501	Infant	2010-04-05	4501_05-Apr-2010	0	18.7153	B	1147988	1074897	1079568	15037	9261.44	MH594437	ERR326309	10058_81	IV	female	no	10	yes
45	4501	Infant	2010-04-12	4501_12-Apr-2010	0	29.5691	B	1015680	933095	217700	14947	1878.86	MH594439	ERR326312	10058_84	IV	female	no	10	no
45	4508	Adult	2010-03-25	4508_25-Mar-2010	0	21.9562	B	805585	755638	598518	15037	5134.59	MH594441	ERR326288	10043_76	IV	male	yes	10	yes
45	4501	Infant	2010-04-08	4501_08-Apr-2010	0	26.1186	B	1094571	1018765	489860	12780	4944.6	MH594438	ERR326311	10058_83		female	no	10	yes
45	4501	Infant	2010-04-15	4501_15-Apr-2010	0	33.4481	B	1001751	889229	90964	12800	916.75	MH594440	ERR326313	10058_85		female	no	10	no
45	4508	Adult	2010-03-29	4508_29-Mar-2010	0	33.7939	B	695521	637897	85919	13095	846.4	MH594442	ERR326289	10043_77		male	yes	10	yes
49	4902	Toddler	2010-04-01	4902_01-Apr-2010	0	16.4802	B	947693	792484	755219	14974	6506.16	MH594443	ERR359895	10591_2	IIb	female	no	12	yes
49	4902	Toddler	2010-04-08	4902_08-Apr-2010	0	23.5891	B	393512	318545	96268	14992	828.35	MH594444	ERR303309	9697_3	IIb	female	no	12	yes
51	5101	Infant	2010-03-09	5101_09-Mar-2010	0	27.5593	B	1097783	1024874	79609	14950	686.93	MH594445	ERR326316	10058_88	III	male	no	15	yes
51	5103	Toddler	2010-02-27	5103_27-Feb-2010	0	18.8222	B	342984	309750	334563	15036	2870.35	MH594446	ERR303321	9697_15	III	male	no	15	no
51	5104	Preschooler	2010-02-24	5104_24-Feb-2010	0	19.9445	B	883874	645310	725113	15037	6220.63	MH594447	ERR359906	10591_13	III	female	yes	15	no
51	5104	Preschooler	2010-02-27	5104_27-Feb-2010	0	31.3718	B	1001620	910946	573681	14994	4935.63	MH594448	ERR326315	10058_87	III	female	yes	15	no
51	5106	Preschooler	2010-02-24	5106_24-Feb-2010	0	25.4848	B	868427	742491	374330	14994	3220.53	MH594449	ERR359905	10591_12	III	female	yes	15	no
51	5107	School-aged	2010-02-27	5107_27-Feb-2010	0	24.0123	B	790839	783016	196122	14996	1687.1	MH594450	ERR359907	10591_14	III	female	yes	15	no
57	5710	Adolescent	2010-05-15	5710_15-May-2010	0	22.314	B	225045	189700	209698	14994	1804.12	MH594451	ERR303314	9697_8	V	female	yes	16	yes
